# Supplementary material for: Determination of Phenolic Compounds by Capillary Zone Electrophoresis–Mass Spectrometry
Source: Molecules. 2022 Jul 16;27(14):4540. doi: 10.3390/molecules27144540 (PMC9316225; doi:10.3390/molecules27144540)
Supplement: Supplementary file 1 [file molecules-27-04540-s001.zip]

Archive with 1 entries (1 files):
- molecules-1769844-supplementary.pdf
